# Supplementary material for: Reversible formation of von-Willebrand-factor–platelet aggregates in microvascular blood flow
Source: PNAS Nexus. 2025 Nov 29;4(12):pgaf375. doi: 10.1093/pnasnexus/pgaf375 (PMC12687593; doi:10.1093/pnasnexus/pgaf375)
Supplement: pgaf375_Supplementary_Data [file pgaf375_supplementary_data.zip]

Archive with 4 entries (4 files):
- PNASNEXUS-PNASNEXUS-2025-00936R-s01.pdf
- PNASNEXUS-PNASNEXUS-2025-00936R-s02.mp4
- PNASNEXUS-PNASNEXUS-2025-00936R-s03.mp4
- PNASNEXUS-PNASNEXUS-2025-00936R-s04.mp4
